# Supplementary material for: Effects of COVID-19 e-mental health interventions: A systematic review of systematic reviews and meta-analyses
Source: Internet Interv. 2025 Jan 18;39:100802. doi: 10.1016/j.invent.2025.100802 (PMC11954796; doi:10.1016/j.invent.2025.100802)
Supplement: Supplementary file 1 — Supplementary material [file mmc1.xlsx]

## Sheet: Sheet1
Author	Year	Title	Journal	Publication dates	Review Type 1. Systematic Only 2. Meta-Analysis	Literature Type 1. Peer-Reviewed 2. Mixed 3. Not Clear	Language of the included studies 1. English Only 2. English and Other 3. Not Clear	Organizing Theory/Model 1. Present 2. Absent	Organizing Theory/Model 1. Present, Specify	Initial Records Retrieved	Number of Publications Included (N)	Number of Studies/Comparisons Included (K)	Type of Population 1. Specific 2. Non-Specific	Type of Population (specific) 1. Specific, Specify	Countries/Regions 1. Specific 2. Non-Specific	Countries/Regions (specific) 1. Specific, Specify	Design of Studies 1. Quantitative 2. Qualitative 3. Mixed 4. Not Clear	Design of Studies (specific) 1quan, code 1. RCT 2. Non-RCT 3. Mixed	Intervention Type 1. Mediated, 2. In-Person	Intervention Type 1 mediated, Specify	Units of Analysis (meta-analysis) 1. individual study 2. individual comparison	Intervention Effects Analyzed (meta-analysis) - What is the comparison?	Effect Size Parameter (meta-analysis)	Outcome Measures 1. Anxiety 2. Stress 3. Depression 4. Bi-polar disorder 5. PTSD 6. Eating Disorders, 7 Other (specify)	Outcome Measures (Sepcific) 7 other, specify	Outcome Measures Time Frame 1. Immediate 2. Delayed 3. Both 4. Mixed/Not Clear	Results	Moderators (both significant and non-significant)	Author Conclusions	AMSTAR1: include PICO 1. Yes 2. No	AMSTAR2: a priori and report of deviation 1. Yes 2. Partial Yes 3. No	AMSTAR3: study inclusion 1. Yes 2. No (***code as indication)	AMSTAR4: comprehensive literature search 1. Yes 2. Partial Yes 3. No	AMSTAR5: study selection in duplicate 1. Yes 2. No	AMSTAR6: study extraction in duplicate 1. Yes 2. No	AMSTAR7: a list of excluded studies and justification for exclusion 1. Yes 2. Partial Yes 3. No	AMSTAR8: describe the included studies in detail 1. Yes 2. Partial Yes 3. No	AMSTAR9: assess RoB of included studies 1. Yes 2. Partial Yes 3. No 4. Includes only NRSI	AMSTAR10: funding source in included studies 1. Yes 2. No	AMSTAR11: appropriate methods for statistical combination of results 1. Yes 2. No 3. No meta-analysis conducted	AMSTAR12: assess the impact of RoB in individual studies on meta-analysis results 1. Yes 2. No 3. No meta-analysis conducted	AMSTAR13: account for RoB in individual studies when interpreting results 1. Yes 2. No	AMSTAR14: discuss heterogeneity 1. Yes 2. No	AMSTAR15: assess the publication bias 1. Yes 2. No 3. No meta-analysis conducted	AMSTAR16: report potential sources of conflict of interest 1. Yes 2. No
Witarto et al.	2022	Effectiveness of online mindfulness-based interventions in improving mental health during the COVID-19 pandemic: A systematic review and meta-analysis of randomized controlled trials. Plos one, 17(9), e0274177.	PloS ONE	2020-2021	2	3	2	2	N/A	946	8	8	2	N/A	2	N/A	1	1	1		Videoconferencing, mobile phone, and website	experimental vs. control	d	1,2,3	N/A	3	online MBIs were effective in reducing depression, anxiety, and stress during the COVID-19 pandemic. significant effects of online MBIs on depression and anxiety at follow-up,	control group, region, duration of intervention	online MBIs were effective in reducing depression, anxiety, and stress during the COVID-19 pandemic. significant effects of online MBIs on depression and anxiety at follow-up,	1	1	2	1	1	1	1	1	1	2	1	2	1	1	1	1
Komariah et al.	2022	Efficacy of Internet-Based Cognitive Behavioral Therapy for Depression and Anxiety among Global Population during the COVID-19 Pandemic: A Systematic Review and Meta-Analysis of a Randomized Controlled Trial Study.	Healthcare	2020-2021	2	3	1	2	N/A	291	9	9	2	N/A	2	N/A	1	1	1		Internet-Based Cognitive Behavioral Therapy	intervention vs. control	d	1,3	N/A	4	no results for RCT, only pre-post. Intervention significantly improved depression and anxiety	clinically guided iCBT had superior out-comes compared to self-guided iCBT	N/A	1	1	2	2	1	1	1	1	1	2	1	2	2	1	1	1
Kurniawan et al.	2022	Efficacy of Online-Based Intervention for Anxiety during COVID-19: A Systematic Review and Meta-Analysis of Randomized Controlled Trials.	Sustainability	2020-2022	2	3	1	2	N/A	1909	10	14	2	N/A	2	N/A	1	1	1		Online-Based Intervention	intervention vs. control	d	1	N/A	4	online intervention significant reduced axiety for both measures	N/A	online-based interventions are effective to reduce anxiety among the global population during COVID-19. The interventions include CBT, relaxation, mindfulness, SFS, refuge skill, and butterfly huge method.	1	3	2	2	1	1	2	1	1	2	1	2	1	1	2	1
Bonardi et al.	2022	Effects of COVID-19 mental health interventions among children, adolescents, and adults not quarantined or undergoing treatment due to COVID-19 infection: a systematic review of randomised controlled trials.	The Canadian Journal of Psychiatry	2019-2021	1	2	2	2	N/A	45777	9	NA	2	N/A	2	N/A	1	1	3		Internet-Based	N/A	N/A	1,2,3,7	Loneliness, Fear,	2	3 randomized controlled trials all reduced mental health outcomes 6 high risk bias trials reported mixed effects of interventions on mental health outcomes	N/A	digital interventions may be effective in reducing mental health problems	1	1	1	1	1	2	1	1	1	2	3	3	1	1	3	1
Malinauskas & Malinauskiene	2022	Meta-Analysis of Psychological Interventions for Reducing Stress, Anxiety, and Depression among University Students during the COVID-19 Pandemic.	International Journal of Environmental Research and Public Health	2021-2022	2	2	1	2	N/A	1952	10	10	1	university students	2	N/A	1	1	1		online	intervention vs. no treatment/usual care	d	1,2,3	N/A	4	Six RCTs reported a significant reduction in stress, (SMD: −0.36); Nine RCTs showed no effect on anxiety; Seven RCTs reported significant reduction in depression (SMD: −0.30).	N/A	psychology interventions significantly reduce depression and stress symptoms with small effects but do not affect anxiety.	1	3	2	2	1	1	1	1	3	2	1	2	2	1	1	1
Ye et al.	2022	Online psychosocial interventions for improving mental health in people during the COVID-19 pandemic: A systematic review and meta-analysis.	Journal of Affective Disorders	2020-2021	2	2	3	2	N/A	654	19	19	2	N/A	2	N/A	1	1	1		Online psychosocial interventions	intervention vs. control (not clear what control is)	d	1,2,3	N/A	4	Anxiety outcomes (17 studies): psychosocial interventions were effective compared to controls (SMD = − 0.78, p = .00); depression outcomes (15 study): psychosocial interventions were effective compared to controls (SMD = − 0.80, p = .00; stress outcomes (9 studies) ineffective; sleep outcome (4 studies), effective (SMD = − 0.19)	cognitive behavioral therapy	The results indicated that online psychosocial interventions improved symptoms of anxiety, depression, and insomnia among the public during the new crown epidemic. In addition, the effectiveness of the intervention for depressive symptoms was found to be well maintained over a range of follow-ups.	1	1	2	2	1	1	1	1	1	2	1	2	2	1	1	1
D’Onofrio et al.	2022	Psychological interventions in a pandemic emergency- A systematic review and meta-analysis of SARS-CoV-2 studies	Journal of Clinical Medicine	2020-2021	2	3	1	2	N/A	1416	12	12	1	covid patients, medical staff, infected	2	N/A	1	3	3		NA	pre vs. post	d	1,2,3,7	functional impairment, insomnia	3	Post-intervention, the mental health outcome scores were significantly improved compared to the pre-intervention scores for all twelve studies	N/A	In the meta-analysis, it showed that psychological interventions have a benefit on mental health outcomes, even if performed online. In particular, CBT seems to be the psychological intervention that is used more and seems to have a larger effect size on the mitigation of mental health symptoms and increasing resilience.	1	1	2	2	1	1	2	1	1	2	1	2	1	1	2	1
Hatami et al.	2021	Tele‐medicine and improvement of mental health problems in COVID‐19 pandemic: A systematic review	Journal of Methods in Psychiatric Research	2019-2021	1	3	1	2	N/A	538	12	N/A	2	N/A	2	N/A	1	3	1		telemedicine	N/A	N/A	1,2,3	loneliness, trauma...	4	11/12 showed effects of telemedicine on mental health outcomes	N/A	In conclusion, the included studies in the current systematic re- view reported the probable efficacy of telemedicine in improving mental health disorders during the COVID‐19 pandemic. But it is not possible to determine the best telecommunication method for each mental disorder in different populations and the preference of pa- tients is still face to face therapy.	2	3	2	2	2	2	2	2	1	2	3	3	2	1	2	1
Ali et al.	2021	Role of the telemental health services during the COVID-19 pandemic: A systematic review.	Turk Psikiyatri Dergisi	2020	1	3	1	2	N/A	1745	9	NA	2	N/A	2	N/A	3	3	1		Telemental Health Services	N/A	N/A	1,2,3,6	N/A	4	Two studies showed remote psychological intervention have positive effects on patients diagnosed with COVID-19; Three studies showed telemental health support reduced the burden of mental health diseases and promoted the wellbeing of the individual	N/A	teleconsultation was identified to be an effective medium that facilitates timely access to mental healthcare services and provides a number of interventions for the community people during the COVID-19 pandemic	1	1	2	2	2	2	3	1	3	2	3	2	2	2	3	2
Siegel et al.	2021	Barriers, benefits and interventions for improving the delivery of telemental health services during the coronavirus disease 2019 pandemic: a systematic review	Current Opinion in Psychiatry	2020	1	3	1	2	N/A	403	9	NA	2	N/A	2	N/A	2	N/A	1		telemental health services	N/A	N/A	N/A	N/A	4	Common barriers identified in the literature include: technological difficulties; issues regarding safety, privacy and confidentiality; therapeutic delivery and the patient-provider relationship; and a loss of sense of community. Compared with traditional face-to-face mental healthcare, remote treatment offers greater flexibility for patients, as well as flexibility in working hours for clinicians	N/A	As the COVID-19 pandemic evolves, mental healthcare providers continue to find creative and feasible solutions to overcome barriers to the delivery of TMH. Dissemination of these solutions is imperative to ensure the best quality of mental healthcare for patients across the globe.	2	3	2	2	2	2	1	1	1	2	3	2	2	2	3	1
Abraham et al.	2021	Telemental Health Use in the COVID-19 Pandemic: A Scoping Review and Evidence Gap Mapping	Frontiers in Psychiatry	2020	1	1	2	1	NQF’s framework	1826	196	NA	2	N/A	2	N/A	2	3	1		telemental health	N/A	N/A	N/A	N/A	4	effectiveness category is most relevant: 41.84 celebratory; 46.94 contingent; 11.22 concern.	N/A	Most articles in the scoping review described the management aspects of telemental health provision, with only a few describing preventative or rehabilitative aspects.	2	1	2	2	1	1	1	1	2	2	3	3	2	2	2	1
Ellis et al.	2021	The Application of e-Mental Health in Response to COVID-19: Scoping Review and Bibliometric Analysis.	JMIR Mental Health	2020-2021	1	1	1	1	e-health typology	2418	356	NA	2	N/A	2	N/A	2	3	1		e-Mental Health	N/A	N/A	N/A	N/A	4	no results on effectiveness of interventions?	N/A	COVID-19 has accelerated applications of e-mental health. Further research is needed to support the implementation of e-mental health across system and service infrastructures, alongside evidence of the relative effectiveness of e-mental health in comparison to traditional modes of care.	2	2	2	2	1	1	1	1	2	2	3	3	2	2	2	1
